# Supplementary material for: Role of MicroRNA-145 in DNA Damage Signalling and Senescence in Vascular Smooth Muscle Cells of Type 2 Diabetic Patients
Source: Cells. 2021 Apr 16;10(4):919. doi: 10.3390/cells10040919 (PMC8073820; doi:10.3390/cells10040919)
Supplement: Supplementary file 1 [file cells-10-00919-s001.zip]

Archive with 1 entries (1 files):
- cells-1152177-supplementary.pdf
